# Supplementary material for: New report of two Cerambycinae tribes in South Korea: Stenopterini and Thraniini (Coleoptera, Cerambycidae)
Source: Biodivers Data J. 2022 May 12;10:e81832. doi: 10.3897/BDJ.10.e81832 (PMC9848555; doi:10.3897/BDJ.10.e81832)
Supplement: XML Treatment for Merionoeda (Macromolorchus) hirsuta [file BDJ.10.e81832-treatment1.xml]

<!DOCTYPE tp:taxon-treatment
  PUBLIC "-//TaxonX//DTD Taxonomic Treatment Publishing DTD v0 20100105//EN" "tax-treatment-NSO.dtd">
<tp:taxon-treatment xmlns:tp="http://www.plazi.org/taxpub"><tp:treatment-meta><mixed-citation publication-type="journal"><person-group><name><surname>Lee</surname><given-names>Seunghyun</given-names></name><name><surname>Oh</surname><given-names>Seunghwan</given-names></name><name><surname>Seung</surname><given-names>Jinbae</given-names></name><name><surname>Jang</surname><given-names>Hyunkyu</given-names></name><name><surname>Lee</surname><given-names>Minhyeuk</given-names></name><name><surname>Choi</surname><given-names>Woong</given-names></name><name><surname>Lee</surname><given-names>Seunghwan</given-names></name></person-group><article-title>New report of two <tp:taxon-name><tp:taxon-name-part taxon-name-part-type="subfamily">Cerambycinae</tp:taxon-name-part></tp:taxon-name> tribes in South Korea: <tp:taxon-name><tp:taxon-name-part taxon-name-part-type="tribe">Stenopterini</tp:taxon-name-part></tp:taxon-name> and <tp:taxon-name><tp:taxon-name-part taxon-name-part-type="tribe">Thraniini</tp:taxon-name-part></tp:taxon-name> (<tp:taxon-name><tp:taxon-name-part taxon-name-part-type="order">Coleoptera</tp:taxon-name-part></tp:taxon-name>, <tp:taxon-name><tp:taxon-name-part taxon-name-part-type="family">Cerambycidae</tp:taxon-name-part></tp:taxon-name>)</article-title><source>Biodivers Data J</source><day>12</day><month>05</month><year>2022</year><volume>10</volume><pub-id pub-id-type="doi">10.3897/BDJ.10.e81832</pub-id></mixed-citation></tp:treatment-meta><tp:nomenclature><tp:taxon-name><object-id xmlns:xlink="http://www.w3.org/1999/xlink" content-type="arpha" xlink:type="simple">3EE3703B-C3CA-5C6F-A976-B70730B6D173</object-id><tp:taxon-name-part taxon-name-part-type="genus">Merionoeda</tp:taxon-name-part> (<tp:taxon-name-part taxon-name-part-type="subgenus">Macromolorchus</tp:taxon-name-part>) <tp:taxon-name-part taxon-name-part-type="species">hirsuta</tp:taxon-name-part></tp:taxon-name><tp:taxon-authority>(Mitono &amp; Nishimura, 1936)</tp:taxon-authority><tp:nomenclature-citation-list><tp:nomenclature-citation><tp:taxon-name>
                <tp:taxon-name-part taxon-name-part-type="genus" reg="Hakata">Hakata</tp:taxon-name-part>
                <tp:taxon-name-part taxon-name-part-type="species" reg="hirsuta">hirsuta</tp:taxon-name-part>
              </tp:taxon-name><comment> Mitono &amp; Nishimura, 1936: 34.</comment></tp:nomenclature-citation><tp:nomenclature-citation><tp:taxon-name>
                <tp:taxon-name-part taxon-name-part-type="genus" reg="Hakata">Hakata</tp:taxon-name-part>
                <tp:taxon-name-part taxon-name-part-type="species" reg="klapperichi">klapperichi</tp:taxon-name-part>
              </tp:taxon-name><comment> Tippmann, 1955: 100.</comment></tp:nomenclature-citation></tp:nomenclature-citation-list></tp:nomenclature><tp:treatment-sec sec-type="materials"><title>Materials</title><list list-type="alpha-lower" list-content="occurrences"><list-item><p><bold>Type status:</bold> <named-content xmlns:xlink="http://www.w3.org/1999/xlink" content-type="dwc:typeStatus" xlink:type="simple">Other material</named-content>. <bold>Occurrence:</bold> recordedBy: <named-content xmlns:xlink="http://www.w3.org/1999/xlink" content-type="dwc:recordedBy" xlink:type="simple">S.H. Oh</named-content>; individualCount: <named-content xmlns:xlink="http://www.w3.org/1999/xlink" content-type="dwc:individualCount" xlink:type="simple">11</named-content>; sex: <named-content xmlns:xlink="http://www.w3.org/1999/xlink" content-type="dwc:sex" xlink:type="simple">9♂, 2♀</named-content>; lifeStage: <named-content xmlns:xlink="http://www.w3.org/1999/xlink" content-type="dwc:lifeStage" xlink:type="simple">adult</named-content>; <bold>Taxon:</bold> scientificName: <named-content xmlns:xlink="http://www.w3.org/1999/xlink" content-type="dwc:scientificName" xlink:type="simple"><tp:taxon-name><tp:taxon-name-part taxon-name-part-type="genus" reg="Merionoeda">Merionoeda</tp:taxon-name-part> (<tp:taxon-name-part taxon-name-part-type="subgenus" reg="Macromolorchus">Macromolorchus</tp:taxon-name-part>) <tp:taxon-name-part taxon-name-part-type="species" reg="hirsuta">hirsuta</tp:taxon-name-part></tp:taxon-name> (Mitono &amp; Nishimura, 1936)</named-content>; <bold>Location:</bold> country: <named-content xmlns:xlink="http://www.w3.org/1999/xlink" content-type="dwc:country" xlink:type="simple">South Korea</named-content>; stateProvince: <named-content xmlns:xlink="http://www.w3.org/1999/xlink" content-type="dwc:stateProvince" xlink:type="simple">Jeollanam-do</named-content>; locality: <named-content xmlns:xlink="http://www.w3.org/1999/xlink" content-type="dwc:locality" xlink:type="simple">Geumja-ri, Busan-myeon, Jangheung-gun</named-content>; <bold>Event:</bold> eventDate: <named-content xmlns:xlink="http://www.w3.org/1999/xlink" content-type="dwc:eventDate" xlink:type="simple">17.vii.2019</named-content>; <bold>Record Level:</bold> institutionCode: <named-content xmlns:xlink="http://www.w3.org/1999/xlink" content-type="dwc:institutionCode" xlink:type="simple">Private Collection of S. H. Oh</named-content></p></list-item><list-item><p><bold>Type status:</bold> <named-content xmlns:xlink="http://www.w3.org/1999/xlink" content-type="dwc:typeStatus" xlink:type="simple">Other material</named-content>. <bold>Occurrence:</bold> recordedBy: <named-content xmlns:xlink="http://www.w3.org/1999/xlink" content-type="dwc:recordedBy" xlink:type="simple">H. Jang</named-content>; individualCount: <named-content xmlns:xlink="http://www.w3.org/1999/xlink" content-type="dwc:individualCount" xlink:type="simple">139</named-content>; sex: <named-content xmlns:xlink="http://www.w3.org/1999/xlink" content-type="dwc:sex" xlink:type="simple">137♂, 2♀</named-content>; lifeStage: <named-content xmlns:xlink="http://www.w3.org/1999/xlink" content-type="dwc:lifeStage" xlink:type="simple">adult</named-content>; <bold>Taxon:</bold> scientificName: <named-content xmlns:xlink="http://www.w3.org/1999/xlink" content-type="dwc:scientificName" xlink:type="simple"><tp:taxon-name><tp:taxon-name-part taxon-name-part-type="genus" reg="Merionoeda">Merionoeda</tp:taxon-name-part> (<tp:taxon-name-part taxon-name-part-type="subgenus" reg="Macromolorchus">Macromolorchus</tp:taxon-name-part>) <tp:taxon-name-part taxon-name-part-type="species" reg="hirsuta">hirsuta</tp:taxon-name-part></tp:taxon-name> (Mitono &amp; Nishimura, 1936)</named-content>; <bold>Location:</bold> country: <named-content xmlns:xlink="http://www.w3.org/1999/xlink" content-type="dwc:country" xlink:type="simple">South Korea</named-content>; stateProvince: <named-content xmlns:xlink="http://www.w3.org/1999/xlink" content-type="dwc:stateProvince" xlink:type="simple">Jeollanam-do</named-content>; locality: <named-content xmlns:xlink="http://www.w3.org/1999/xlink" content-type="dwc:locality" xlink:type="simple">Geumja-ri, Busan-myeon, Jangheung-gun</named-content>; <bold>Event:</bold> eventDate: <named-content xmlns:xlink="http://www.w3.org/1999/xlink" content-type="dwc:eventDate" xlink:type="simple">17.vii.2021</named-content>; <bold>Record Level:</bold> institutionCode: <named-content xmlns:xlink="http://www.w3.org/1999/xlink" content-type="dwc:institutionCode" xlink:type="simple">Private collection of H. Jang</named-content></p></list-item></list></tp:treatment-sec><tp:treatment-sec sec-type="Description"><title>Description</title><p>Body length 10-14 mm (Fig. <xref ref-type="fig" rid="F7666462">1</xref>A and B). Head black, minutely and densely punctuated with sparse golden setae, frons with short, but distinct longitudinal median suture. Antennae black, slightly shorter than body length in male, slightly longer than half of body length in female. Pronotum black in male, orange in female, with two longitudinal row of punctuations present medially, moderately pubescent. Prosternum black in male, orange in female, anteriorly with shallow transverse groove and with pale setae, prosternal process well-developed with apex widened. Abdomen orange in female, dark brown with brighter posterior segments in male, sparsely pubescent. Scutellum almost semicircular, black in male, orange in female. Elytra metallic black, almost half as long as body length, narrowed posterolaterally with somewhat rounded and unarmed apex. Legs orange with distal half of femora black, moderately pubescent on fore- and mid-legs, densely pubescent with long setae on hind legs, hind femora distinctly swollen. Tegmen apically blunt with short incision on middle, parameres indistinct, apex with long and dense setae (Fig. <xref ref-type="fig" rid="F7666462">1</xref>C). Penis bullet-like with sharp apex, almost as long as dorsal struts (Fig. <xref ref-type="fig" rid="F7666462">1</xref>D). Ovipositor gradually and slightly narrowed towards apex, slightly bilobed at apex, apically hairy with short styli (Fig. <xref ref-type="fig" rid="F7666462">1</xref>G).</p></tp:treatment-sec><tp:treatment-sec sec-type="Distribution"><title>Distribution</title><p>Korea (new record), China, Japan, Taiwan.</p></tp:treatment-sec><tp:treatment-sec sec-type="Notes"><title>Notes</title><p>Emergence begins in early July in the southern part of the Korean Peninsula. Beetles are most active in warm clear weather and visit the male flower of <italic><tp:taxon-name><tp:taxon-name-part taxon-name-part-type="genus" reg="Mallotus">Mallotus</tp:taxon-name-part><tp:taxon-name-part taxon-name-part-type="species" reg="japonicus">japonicus</tp:taxon-name-part></tp:taxon-name></italic> (Thunb.) Muell. Arg. The population size in the site seems remarkably high as 139 beetles were caught in a few hours. The number of males visiting flowers is approximately ten times larger than that of females.</p></tp:treatment-sec><tp:treatment-sec><!--Section generated to contain objects referenced in tp:taxon-treatment.--><fig id="F7666462" position="float" orientation="portrait"><object-id xmlns:xlink="http://www.w3.org/1999/xlink" content-type="arpha" xlink:type="simple">C0E97AC1-2D1D-5E0B-B57D-61AE35287489</object-id><object-id xmlns:xlink="http://www.w3.org/1999/xlink" content-type="doi" xlink:type="simple">10.3897/BDJ.10.e81832.figure1</object-id><label>Figure 1.</label><caption><p><tp:taxon-name><tp:taxon-name-part taxon-name-part-type="genus" reg="Merionoeda">Merionoeda</tp:taxon-name-part> (<tp:taxon-name-part taxon-name-part-type="subgenus" reg="Macromolorchus">Macromolorchus</tp:taxon-name-part>) <tp:taxon-name-part taxon-name-part-type="species" reg="hirsuta">hirsuta</tp:taxon-name-part></tp:taxon-name> (Mitono &amp; Nishimura, 1936). <bold>A, B</bold> Male habitus; <bold>C</bold> Tegmen; <bold>D</bold> Penis; <bold>E, F</bold> Female habitus; <bold>G</bold> Ovipositor.</p></caption><graphic xmlns:xlink="http://www.w3.org/1999/xlink" xlink:href="bdj-10-e81832-g001.jpg" position="float" id="oo_638197.jpg" orientation="portrait" xlink:type="simple"><uri content-type="original_file" xlink:type="simple">https://binary.pensoft.net/fig/638197</uri></graphic></fig></tp:treatment-sec></tp:taxon-treatment>
