# Supplementary material for: New report of two Cerambycinae tribes in South Korea: Stenopterini and Thraniini (Coleoptera, Cerambycidae)
Source: Biodivers Data J. 2022 May 12;10:e81832. doi: 10.3897/BDJ.10.e81832 (PMC9848555; doi:10.3897/BDJ.10.e81832)
Supplement: XML Treatment for Thranius variegatus [file BDJ.10.e81832-treatment2.xml]

<!DOCTYPE tp:taxon-treatment
  PUBLIC "-//TaxonX//DTD Taxonomic Treatment Publishing DTD v0 20100105//EN" "tax-treatment-NSO.dtd">
<tp:taxon-treatment xmlns:tp="http://www.plazi.org/taxpub"><tp:treatment-meta><mixed-citation publication-type="journal"><person-group><name><surname>Lee</surname><given-names>Seunghyun</given-names></name><name><surname>Oh</surname><given-names>Seunghwan</given-names></name><name><surname>Seung</surname><given-names>Jinbae</given-names></name><name><surname>Jang</surname><given-names>Hyunkyu</given-names></name><name><surname>Lee</surname><given-names>Minhyeuk</given-names></name><name><surname>Choi</surname><given-names>Woong</given-names></name><name><surname>Lee</surname><given-names>Seunghwan</given-names></name></person-group><article-title>New report of two <tp:taxon-name><tp:taxon-name-part taxon-name-part-type="subfamily">Cerambycinae</tp:taxon-name-part></tp:taxon-name> tribes in South Korea: <tp:taxon-name><tp:taxon-name-part taxon-name-part-type="tribe">Stenopterini</tp:taxon-name-part></tp:taxon-name> and <tp:taxon-name><tp:taxon-name-part taxon-name-part-type="tribe">Thraniini</tp:taxon-name-part></tp:taxon-name> (<tp:taxon-name><tp:taxon-name-part taxon-name-part-type="order">Coleoptera</tp:taxon-name-part></tp:taxon-name>, <tp:taxon-name><tp:taxon-name-part taxon-name-part-type="family">Cerambycidae</tp:taxon-name-part></tp:taxon-name>)</article-title><source>Biodivers Data J</source><day>12</day><month>05</month><year>2022</year><volume>10</volume><pub-id pub-id-type="doi">10.3897/BDJ.10.e81832</pub-id></mixed-citation></tp:treatment-meta><tp:nomenclature><tp:taxon-name>
            <object-id xmlns:xlink="http://www.w3.org/1999/xlink" content-type="arpha" xlink:type="simple">0A4050CF-1B1A-5FB7-8455-56C51BBE6FB9</object-id>
            <tp:taxon-name-part taxon-name-part-type="genus">Thranius</tp:taxon-name-part>
            <tp:taxon-name-part taxon-name-part-type="species">variegatus</tp:taxon-name-part>
          </tp:taxon-name><tp:taxon-authority>Bates, 1873</tp:taxon-authority><tp:nomenclature-citation-list><tp:nomenclature-citation><tp:taxon-name>
                <tp:taxon-name-part taxon-name-part-type="genus" reg="Thranius">Thranius</tp:taxon-name-part>
                <tp:taxon-name-part taxon-name-part-type="species" reg="variegatus">variegatus</tp:taxon-name-part>
              </tp:taxon-name><comment> Bates, 1873: 196.</comment></tp:nomenclature-citation><tp:nomenclature-citation><tp:taxon-name>
                <tp:taxon-name-part taxon-name-part-type="genus" reg="Thranius">Thranius</tp:taxon-name-part>
                <tp:taxon-name-part taxon-name-part-type="species" reg="sapporensis">sapporensis</tp:taxon-name-part>
              </tp:taxon-name><comment> Kano, 1933: 132.</comment></tp:nomenclature-citation></tp:nomenclature-citation-list></tp:nomenclature><tp:treatment-sec sec-type="materials"><title>Materials</title><list list-type="alpha-lower" list-content="occurrences"><list-item><p><bold>Type status:</bold> <named-content xmlns:xlink="http://www.w3.org/1999/xlink" content-type="dwc:typeStatus" xlink:type="simple">Other material</named-content>. <bold>Occurrence:</bold> recordedBy: <named-content xmlns:xlink="http://www.w3.org/1999/xlink" content-type="dwc:recordedBy" xlink:type="simple">Seunghyun Lee</named-content>; individualCount: <named-content xmlns:xlink="http://www.w3.org/1999/xlink" content-type="dwc:individualCount" xlink:type="simple">1</named-content>; sex: <named-content xmlns:xlink="http://www.w3.org/1999/xlink" content-type="dwc:sex" xlink:type="simple">1♀</named-content>; lifeStage: <named-content xmlns:xlink="http://www.w3.org/1999/xlink" content-type="dwc:lifeStage" xlink:type="simple">adult</named-content>; <bold>Taxon:</bold> scientificName: <named-content xmlns:xlink="http://www.w3.org/1999/xlink" content-type="dwc:scientificName" xlink:type="simple"><italic><tp:taxon-name><tp:taxon-name-part taxon-name-part-type="genus" reg="Thranius">Thranius</tp:taxon-name-part><tp:taxon-name-part taxon-name-part-type="species" reg="variegatus">variegatus</tp:taxon-name-part></tp:taxon-name></italic> Bates, 1873</named-content>; <bold>Location:</bold> country: <named-content xmlns:xlink="http://www.w3.org/1999/xlink" content-type="dwc:country" xlink:type="simple">South Korea</named-content>; stateProvince: <named-content xmlns:xlink="http://www.w3.org/1999/xlink" content-type="dwc:stateProvince" xlink:type="simple">Jeju-do</named-content>; locality: <named-content xmlns:xlink="http://www.w3.org/1999/xlink" content-type="dwc:locality" xlink:type="simple">Namjo-ro, Jocheon-eup, Jeju-si</named-content>; <bold>Event:</bold> eventDate: <named-content xmlns:xlink="http://www.w3.org/1999/xlink" content-type="dwc:eventDate" xlink:type="simple">28.vii.2016</named-content>; <bold>Record Level:</bold> institutionCode: <named-content xmlns:xlink="http://www.w3.org/1999/xlink" content-type="dwc:institutionCode" xlink:type="simple">SNU</named-content></p></list-item></list></tp:treatment-sec><tp:treatment-sec sec-type="Description"><title>Description</title><p>Body length of examined female 13.4 mm (Fig. <xref ref-type="fig" rid="F7666466">2</xref>A and B). Head dark brown, densely covered with pale decumbent setae, frons with longitudinal median suture. Antennae brown, except for antennomeres VIII-IX white, notably shorter than body length in female. Pronotum dark brown, densely covered with pale decumbent setae. Ventrum light brown, densely pubescent with minute decumbent setae. Scutellum black, almost semicircular. Elytra dark brown, with L-shaped brighter marking near humeri, narrowed posteriorly, partly exposing posteromedial region of abdomen. Legs brown to dark brown, moderately pubescent with decumbent setae, hind femora slightly swollen. Ovipositor approximately 7.5× longer than wide, almost parallel on side, distinctly, but shortly bilobed at apex and with short apical styli (Fig. <xref ref-type="fig" rid="F7666466">2</xref>C).</p></tp:treatment-sec><tp:treatment-sec sec-type="Distribution"><title>Distribution</title><p>Korea (new record), Japan, Taiwan.</p></tp:treatment-sec><tp:treatment-sec sec-type="Notes"><title>Notes</title><p>No additional beetles have been collected after the first discovery, though we launched numerous flight intercept traps every year at the same spot.</p></tp:treatment-sec><tp:treatment-sec><!--Section generated to contain objects referenced in tp:taxon-treatment.--><fig id="F7666466" position="float" orientation="portrait"><object-id xmlns:xlink="http://www.w3.org/1999/xlink" content-type="arpha" xlink:type="simple">FC78C909-D2A3-5C54-ABA4-BBE98EB95F56</object-id><object-id xmlns:xlink="http://www.w3.org/1999/xlink" content-type="doi" xlink:type="simple">10.3897/BDJ.10.e81832.figure2</object-id><label>Figure 2.</label><caption><p><italic><tp:taxon-name><tp:taxon-name-part taxon-name-part-type="genus" reg="Thranius">Thranius</tp:taxon-name-part><tp:taxon-name-part taxon-name-part-type="species" reg="variegatus">variegatus</tp:taxon-name-part></tp:taxon-name></italic> Bates, 1873. <bold>A, B</bold> Female habitus; <bold>C</bold> Ovipositor.</p></caption><graphic xmlns:xlink="http://www.w3.org/1999/xlink" xlink:href="bdj-10-e81832-g002.jpg" position="float" id="oo_638198.jpg" orientation="portrait" xlink:type="simple"><uri content-type="original_file" xlink:type="simple">https://binary.pensoft.net/fig/638198</uri></graphic></fig></tp:treatment-sec></tp:taxon-treatment>
